# Supplementary material for: Metagenomic and proteomic analysis of bacterial retting community and proteome profile in the degumming process of kenaf bast
Source: BMC Plant Biol. 2022 Nov 5;22:516. doi: 10.1186/s12870-022-03890-5 (PMC9636830; doi:10.1186/s12870-022-03890-5)
Supplement: Supplementary file 1 — Supplementary Material 1 [file 12870_2022_3890_MOESM1_ESM.xlsx]

## Sheet: Sheet1
Table S1 Sequencing data quality control
Sample	reads_R1	reads_R2	base_R1	base_R2	>Q30%	GC%	clean_base
S0d.1	22583833	22583833	3367772737	3360890381	0.9493	0.4229	6.73G
S0d.2	25544536	25544536	3812866920	3804433783	0.9487	0.4011	7.62G
S0d.3	24040108	24040108	3587569904	3580400346	0.9497	0.398	7.17G
S0d.4	28919729	28919729	4313476550	4305872817	0.9504	0.408	8.62G
S10d.1	29442284	29442284	4390193081	4382104375	0.95	0.4061	8.77G
S10d.2	25255826	25255826	3769373319	3761957763	0.9499	0.3819	7.53G
S10d.3	28386567	28386567	4238557618	4229180250	0.9485	0.394	8.47G
S10d.4	29066373	29066373	4339414288	4330401606	0.95	0.4198	8.67G
S34d.1	33382018	33382018	4968886770	4949657721	0.9475	0.4834	9.92G
S34d.2	33724628	33724628	5022869606	5011343000	0.9475	0.4016	10.03G
S34d.3	32153846	32153846	4788349313	4777861803	0.9503	0.4519	9.57G
S34d.4	33520372	33520372	5000003162	4989626592	0.9488	0.4208	9.99G
