# Supplementary material for: Metagenomic and proteomic analysis of bacterial retting community and proteome profile in the degumming process of kenaf bast
Source: BMC Plant Biol. 2022 Nov 5;22:516. doi: 10.1186/s12870-022-03890-5 (PMC9636830; doi:10.1186/s12870-022-03890-5)
Supplement: Supplementary file 2 — Supplementary Material 2 [file 12870_2022_3890_MOESM2_ESM.xlsx]

## Sheet: Sheet1
Table S2 Expression of differentially expressed proteins
Description	0d-1	0d-2	0d-3	0d-4	10d-1	10d-2	10d-3	10d-4	34d-1	34d-2	34d-3	34d-4
Cluster_280432	120.8	231.7	294	119.6	36.6	50.5	62	52.5	62.1	60	60.6	49.7
Cluster_457505	82.5	127.9	170.3	167.5	54.9	106.6	138	68	72	78.5	63.7	70.2
Cluster_112162	122.6	55.8	89.1	73.5	90.2	78.9	107.2	130.8	110.7	93.3	128.2	119.9
Cluster_624875	100.4	195.8	165.7	141.7	70.1	42.9	58.5	70.6	94.7	80.2	102.6	76.8
Cluster_890245	155.9	123.7	196.2	152.5	87.5	42.5	64	103.4	61.7	70.9	79.3	62.6
Cluster_193465	105	98.9	104.5	74.8	82.3	86.7	84.3	86.4	121.6	112.1	109.7	133.6
Cluster_833108	110.7	75.5	199.1	85.1	43.4	48.4	144.3	89.3	96.7	88.2	109.1	110.4
Cluster_192174	72.2	101.2	72	177.6	73.7	122.2	98.9	95.9	95.8	107.7	91.2	91.6
Cluster_56165	95	176.2	111.3	94	68.5	149.3	106.1	65.2	86.4	87.6	81.3	79.2
Cluster_97363	96	188.5	121.6	118	112.8	112	60.1	37.5	90.7	77.2	99.9	85.8
Cluster_74933	89.8	100.2	151.1	70.4	57.4	240.2	145.9	115	46.6	54.5	49.4	79.4
Cluster_205774	116.2	51.6	92.4	74.8	96.1	86.2	98.8	132.8	100.7	110.5	116.3	123.7
Cluster_6880	79.5	70.8	78.2	103.7	89.6	143.5	87.4	99	138.2	106.2	108.7	95.1
Cluster_298530	102.9	106.1	107.1	121.9	87.3	67.1	100.3	99.2	99.1	107.1	103.5	98.2
Cluster_435420	105.2	141.5	119.6	167.9	77	53	92.1	104.1	73.3	100.3	95.2	70.6
Cluster_590145	80.3	150.6	83.2	67.6	64.2	271.9	86.8	82.8	65.3	73.1	76.5	97.7
Cluster_843151	103.8	151.5	51.8	71.1	88.5	96.6	70.5	258.8	83.3	75.8	79.5	68.7
Cluster_47307	86.3	104.9	135.3	90.1	121.4	59.3	76.4	137.8	104.8	126.5	72	85.2
Cluster_74690	94.7	264.9	126.1	123.1	73.1	147.8	59.3	52.9	69	57.1	56.6	75.4
Cluster_60570	83	155.8	67.1	312.8	127.8	84.4	59.8	49	60.8	71.3	71.5	56.7
Cluster_681082	122.3	204.4	122.8	71.4	63	60	71.2	68.7	127.1	113.4	105.9	69.7
Cluster_2106	83.4	134.6	72.6	177.3	84.3	141.7	99.1	60.7	93.9	78.4	77.6	96.5
Cluster_34675	64.9	38.8	57.9	49.7	215.3	57.4	144.2	74.8	108.1	149.9	134.6	104.4
Cluster_688190	114.5	264.4	151.3	48.2	50.9	48.3	69.1	57.3	102.3	102.4	122.5	68.7
Cluster_43710	124.7	42.2	57.1	65.3	90.2	66.3	88.5	89.2	167.3	133.2	128.5	147.4
Cluster_674482	97.3	151.3	136.7	73.5	52.1	193	123.3	76.4	66.4	79.6	86.7	63.6
Cluster_78747	83.1	69.7	74.6	91.2	105.6	82.9	65.8	99.9	120.1	144.1	128	134.9
Cluster_494630	97.1	164.4	88.7	133.1	74.1	125.9	101.4	97.3	89.3	72.4	55.7	100.6
Cluster_161785	98	103	78.1	113.7	132.9	79.1	83.4	95.3	95.3	85.8	96.4	138.9
Cluster_31308	95.7	78	83.9	100.6	102.1	117.1	184	130.2	49.1	71.9	68.5	118.8
Cluster_211419	82.4	55.6	70.9	44.2	112.5	129.1	113.8	94.9	148.6	111.9	101.1	134.9
Cluster_65613	89.2	65.4	48.9	139.4	224.9	56.4	62	102.1	110.1	79.3	86.5	135.8
Cluster_28582	94.6	61	83.9	100.2	147.5	91	79.2	102.2	95.4	85.1	109	150.8
Cluster_448802	86	96.8	125.6	175.6	89.4	39.3	98.2	73.4	116.7	105.9	115.1	78
Cluster_27157	74.4	52.1	42.6	86.5	88.8	156.2	151.2	153.7	80.3	91.1	92	131.1
Cluster_165006	108	99.1	150.6	152.5	98.5	144.9	71.6	60.8	78.7	76.5	81.9	77
Cluster_2239	69.4	71.4	55.8	114.4	133.5	171.8	96.6	100.4	82.3	95.5	121.5	87.2
Cluster_155828	107.9	121.9	134.7	140.5	85.4	62.3	87.5	84.1	108.1	100	100	67.6
Cluster_31409	82	42.7	30.4	64.3	76.7	65.8	93.7	133.3	122.7	75.8	139	273.7
Cluster_66276	81.9	79.3	89.5	106.3	54.1	113.3	92.4	103.8	157.7	113.7	133.1	75
Cluster_73556	99.3	103.7	69.6	176.6	91.7	85	118.4	75.6	92.1	89.6	117.3	81
Cluster_161443	50.2	91.4	53.3	51.2	99.9	181.9	129.4	87.9	157	129.8	89.7	78.3
Cluster_409220	174.5	108.7	69.7	93.1	75.1	83.1	107.2	114.5	89.8	77.7	91.3	115.3
Cluster_435344	138.1	40.8	62.1	45.1	74.1	43.4	114.9	195.5	135	128.9	104.4	117.9
Cluster_885635	117.6	131	235.2	67.1	58.6	72.5	63.9	149.3	88.1	71.7	79	65.9
Cluster_708815	88.2	68.1	149	75.6	91.8	111	127.7	187.4	83.5	55.3	65	97.5
Cluster_847890	91.9	139.8	148.7	114.3	65.5	66.8	95.1	91.4	101	106	67.1	112.4
Cluster_215370	97.6	64.4	37.7	116.1	133.9	125.1	82.9	88.1	118.1	111.6	124.7	99.8
Cluster_26125	96	139	70.3	177.7	98.5	138.2	78.6	82.6	83.9	92	61.6	81.6
Cluster_200653	73.2	108.1	44.5	351	131.5	58.5	63.8	53.4	89.4	55.3	102.2	69
Cluster_843646	113.9	246.4	132.1	159.1	49.4	163.1	54	52.8	57.9	56.8	66.8	47.7
Cluster_24124	69.7	86.3	75.2	126.7	144.6	122.9	87.7	121.2	68.6	79.2	68.7	149.2
Cluster_163712	79.5	39.2	42.8	80.4	149.6	126.9	111.4	121	111.8	100.3	132.2	104.9
Cluster_215699	27.3	25.5	27	19.1	64.9	81	293.8	102.1	118.2	143.4	147.2	150.7
Cluster_509094	193.4	95.5	101.8	137	57.1	27.2	50.2	100	133.2	93.1	130.2	81.2
Cluster_78389	58.1	82	91.6	81.4	111.1	205.4	155.4	68.9	122.7	68.4	69.1	85.9
Cluster_51277	114	41.8	37.9	92.5	113.7	67.7	84.8	170.3	120.4	86.9	154.9	115.3
Cluster_58209	114.1	95.9	142.7	127.5	94.2	89.7	99.5	155.1	72.5	77.2	66.2	65.5
Cluster_458769	68.4	87.1	154.1	105.3	84.6	168.9	136.7	95.9	48.3	66	62.8	122
Cluster_62424	68.1	50.6	46.9	87.4	128.1	71.5	93.7	132.8	131.4	129.4	135.9	124.2
Cluster_62316	72.7	67.3	80.4	64.2	130.1	130.3	151.6	80.1	110.3	118	94.3	100.7
Cluster_15626	93.8	71.2	57.6	67.3	110.4	73.6	67.1	105.9	133.6	143.7	147.8	127.9
Cluster_449824	48.6	35.7	32	42.8	178.3	122.2	67.6	76.6	133.4	122	113.9	227
Cluster_185365	46.5	27.4	47.7	34.6	80.9	95.6	121.9	68.3	175.2	182.6	168.4	150.9
Cluster_62306	97	103.5	43	127.2	92.2	151.4	100.3	234.8	28	46.4	68.3	107.8
Cluster_624967	120.8	201.9	181.4	94.9	77.3	60.8	73.6	44.8	84.4	80.1	69.5	110.4
Cluster_226266	96.1	51.5	66.5	114.6	105	62.5	151.1	73.2	112.4	89.5	167.5	110
Cluster_676716	81.9	115.7	186.6	88.4	86.1	56.4	104.6	120.7	78.9	49.2	73.6	157.8
Cluster_266708	79	176.9	87.9	105	56.4	399.3	87.6	8.8	49.6	62.3	47.8	39.3
Cluster_216486	131.7	112.3	178.4	113.4	65.2	86.9	80.1	50	140.3	93.6	78.4	69.6
Cluster_56341	46.2	56.7	37.9	72.5	195.8	244.8	121.3	135.4	55.7	80.2	44.3	109.3
Cluster_826489	62	48.2	77.3	48.1	155.6	134.8	109	122.1	124.1	113.3	108.2	97.3
Cluster_147914	112.8	150.3	84.7	162.7	55.1	49.1	68	94.8	121.1	105.9	107.3	88.3
Cluster_386838	74.4	122.1	56.1	129.6	88.4	181.6	145.9	75.3	76.4	86.4	92.5	71.4
Cluster_96317	99.9	90.9	173.1	167.8	81.4	43.5	94	107.8	102.2	64.1	88.6	86.9
Cluster_553210	102.7	68.9	96.9	92.1	102.9	96.8	108	130.4	118.2	81.3	112.5	89.3
Cluster_310218	75.5	65.6	93.8	69.5	257.2	66.1	87.3	128.7	98.5	110.2	76.4	71.3
Cluster_326619	72.1	25	49.6	33.2	95.7	52.3	125.4	76.6	198	221.4	154.8	95.7
Cluster_298620	111.4	190.5	203.6	47.5	71.1	67.2	50.7	62.7	105.9	121.7	88.7	79.1
Cluster_773139	95	121	127.1	69.1	54.2	36.5	51	51.2	168.3	154.2	173.5	99
Cluster_708154	100.3	102.5	120.1	96.3	74.4	72.8	131.1	70.6	109.8	130.8	105.8	85.4
Cluster_90383	30.4	21.8	129.1	23.4	265.2	58.7	107.7	40.5	114.5	166.3	103.2	139.2
Cluster_199659	95.2	69.5	40.5	61.5	88.5	88	49.3	64.4	191.1	212.1	129	110.8
Cluster_80074	65.9	126.9	46.3	214.5	133.4	115.4	100.4	73.2	72.7	105.6	83.5	62.1
Cluster_683216	102	180.1	230.2	118.9	55.2	59.7	103.7	94.1	50	101.8	50.8	53.5
Cluster_125815	81.6	69.7	36.2	144.4	115.4	78.8	138.4	87.7	163.3	107	91.6	85.9
Cluster_193546	100.2	50.7	47.6	66.4	61.8	84.8	90.2	121.1	160	120.2	146.5	150.6
Cluster_695816	92.6	283.5	183.3	109.7	24.5	163.5	134.2	25	38.4	70	38.2	37.1
Cluster_11018	49.3	80.9	61.5	59.3	105.3	144.2	156	117.8	116.7	112.4	112.7	83.9
Cluster_140130	98.7	91	157.4	73.1	95.3	111.6	67.7	90.2	122.5	95.6	97.3	99.7
Cluster_605178	125.7	166.2	61.6	111.9	87.2	138.4	125.2	48.4	80.1	86.2	76.7	92.4
Cluster_4915	113.5	49	31.5	56	142	84.4	91	57.1	163.3	140.2	140.8	131.2
Cluster_98877	59.2	73.6	70.7	74.3	186.2	106.2	201.7	86.9	86.1	101.4	73.7	80
Cluster_122217	87.6	92.1	163.1	119.4	107.9	69.4	134.4	98.6	72.8	81.8	85.4	87.5
Cluster_488881	270.1	52.7	92.3	76.8	48.7	33.5	54	82.7	125.4	116.2	140.2	107.5
Cluster_72989	88.8	117.4	51.7	309.5	74.4	65.9	82.3	81.6	71.8	100.9	73.6	82
Cluster_280161	117	115	107.9	50.7	101.3	115.3	80.5	79.3	116.9	88	122.7	105.4
Cluster_86775	128.2	52.7	73.2	64.5	83.5	109.4	128.8	106.3	117	125.8	112.8	97.8
Cluster_220795	182.4	88.1	115.8	186.7	95.1	58.4	67.4	118.6	71.7	73.2	67.5	75.1
Cluster_132005	67.1	35.6	65.7	36.9	130.3	98.3	165.3	152.2	76.2	84.6	97.4	190.5
Cluster_874067	67	50	56.2	56.2	86.7	41.4	100.5	135.7	190	238.9	107.7	69.7
Cluster_496177	104.8	177.3	227.4	187.1	58.7	69	69.1	53.7	67.2	63.5	62	60.3
Cluster_742555	67.9	121.1	56.9	200.7	81.7	105.2	65.3	95.4	96.2	112.7	114.2	82.7
Cluster_3444	54.6	63.9	58.4	76	133.6	228.6	154.7	103.6	87.5	65.8	82.4	90.8
Cluster_280129	114.6	131	68.8	148.3	127.5	111.3	69.6	109.7	73.3	82.2	85.2	78.4
Cluster_248407	112.9	138.8	266.6	69.3	35.9	6.3	31.5	57.5	51.9	63.9	76.7	288.7
Cluster_410953	70	80	73.7	90	88.7	87.9	135.9	96	120.3	118.8	123.6	115.2
Cluster_149229	91.4	90.6	87.4	128.2	174.1	145.4	159.6	135.5	48.9	33.3	50.9	54.8
Cluster_87733	155.3	120.2	175.7	177.3	70.8	74.1	74.5	63.1	70.1	58.1	76	84.9
Cluster_459829	68	125.7	98.3	109.9	84.5	173.4	98.7	91	124.7	76.1	86.8	62.9
Cluster_409148	114.4	78.5	125.1	66.8	89.6	97.4	75.5	101.9	139.7	103	110	98.1
Cluster_40465	199.1	42.5	62.6	86.4	90.1	41.6	91.3	76.8	134.8	122.2	151.5	101.2
Cluster_344401	78.8	73.7	78.6	111.8	77.1	136.2	154.9	227.5	61.9	69.5	58.2	71.9
Cluster_31319	123.7	103.2	75.4	144.7	134.5	65.1	91.9	110.4	58.8	119.7	89.1	83.6
Cluster_705905	57.3	42	78	45.7	68.7	53	72.6	383.4	115.1	89.8	105.1	89.3
Cluster_488044	100.3	82.5	59.8	89	112.2	96.2	93.7	79.3	93.4	128.9	119.4	145.3
Cluster_10163	58.9	44.7	57	63.9	127.3	142.6	89.4	137.6	110.5	97.2	86.3	184.4
Cluster_320622	88.1	70.4	101.9	66.5	67.5	125.5	145.1	158.7	71.5	101.7	97.4	105.5
Cluster_720504	311.5	67.8	179	79.6	105.9	41.9	69.7	87.4	46.6	61.9	64.5	84
Cluster_280556	91.3	61	100.6	68	109.6	57	110.5	97.9	147.6	131.6	133.8	91.3
Cluster_142775	107.6	156	128.5	69.7	73.2	53.7	97.3	72.3	116.4	124.1	120.7	80.6
Cluster_146480	116.5	64.8	107.3	88.7	110.7	95.2	99.8	133.5	79.9	69.7	133.3	100.4
Cluster_24118	112.6	80.5	78.5	196.5	81.7	67.1	75.4	89.3	85.9	115.4	101	116.1
Cluster_394788	144.2	100.7	154.9	187.7	57.3	57.8	111.3	95.7	65.4	77.8	101.2	45.9
Cluster_583089	101.4	60.3	59.5	177.3	100.9	60.2	74.4	74	112.2	129.8	120.7	129.3
Cluster_145525	222.9	124.6	200.7	122.1	80	40.5	66.3	74.3	52.2	60.6	77.8	78
Cluster_266914	38.9	21.3	25.9	21.9	99.9	201	145.7	97.8	140.2	212.8	119.4	75.1
Cluster_2201	65	67.1	43.3	89.5	136.8	279.1	106.6	76.2	61.4	102.9	85.7	86.3
Cluster_84077	82.9	58.6	46.7	59.7	136	77	89.3	101.8	127.8	163.8	127.2	129.2
Cluster_21254	52.9	22.8	25	39.7	78.5	69.2	121.7	220.2	140.3	144.5	160.4	124.9
Cluster_375461	78.9	342.7	29.8	276.4	78.8	109.7	24.4	90.8	62.7	22.2	33.4	50.2
Cluster_846709	190.8	198.6	215.1	139.1	43.3	27.5	60.7	61.2	51.7	79.7	82.5	49.8
Cluster_235678	72.5	43.5	37.7	69.5	163.5	107.6	72	134.9	126.5	99	109	164.3
Cluster_638230	151.1	98.1	53.3	152.3	146.4	61.5	84.3	84.2	115.5	77.4	88.7	87.4
Cluster_16758	69.7	37.4	36.7	61.7	106.1	125.1	108.2	139.6	124.3	97.5	153.7	140
Cluster_115471	92.1	45.8	76.7	39.2	113.8	65.1	97.5	131.2	137.4	167.6	125.4	108.2
Cluster_131744	85.9	112.2	65.4	102.1	171.9	120.8	81.1	70.9	66.7	95.4	84.5	143.3
Cluster_567193	102.8	142.4	189.3	141.7	74.3	38	75.9	67.7	106.4	96.7	94.5	70.4
Cluster_89097	65.4	34.1	88.5	50	189.3	58.8	202.4	112.6	77	115.2	116.1	90.6
Cluster_303445	145.2	76.8	101.1	77.9	86.7	119.2	96.6	177.5	68.8	67.6	82.9	99.7
Cluster_313688	89.3	126.9	54.9	83.9	71.2	106.2	81.1	88.3	125	147.2	126.5	99.5
Cluster_181173	90.9	124.3	257.3	65.1	50	73	118.4	44	97.2	101.7	101.6	76.4
Cluster_768482	65.2	114.5	182	111.6	79.6	212.2	205.5	42.5	22.1	51.7	45.1	67.8
Cluster_28423	100.5	143	90.2	71.1	63.8	65.4	90.6	136.6	114	133.2	108.7	82.9
Cluster_433300	70.4	79.9	151.6	87.2	182.7	142.1	121.8	87.8	58.7	57	61.5	99.4
Cluster_896938	161.5	32.3	25.8	38.6	133.7	58	58.2	185.1	143.2	124.1	102.7	136.7
Cluster_235808	74.9	234.8	71.1	218.5	41.2	287.7	60.6	29.5	32.1	41.1	44.1	64.5
Cluster_208729	71.2	42.3	55	38.1	96.5	69.4	156.2	49.5	179.9	211.3	139.7	91
Cluster_642	38.5	42.1	39.7	54.7	47.3	56.8	103.4	56.2	235.4	179.8	174.9	171.3
Cluster_202845	129.2	28.9	58.1	74.4	135.7	65.1	100.2	97.3	111.6	131.6	149.5	118.5
Cluster_21784	135.1	32.6	102.5	81	70.6	41	84.4	56.3	184.9	171.1	118.1	122.3
Cluster_70424	160.5	37.8	65.9	88.6	112.9	70.4	110.7	275	55.1	40.3	51.2	131.6
Cluster_23851	43.3	19.2	26.7	27.1	242.8	109.3	200.1	136.2	95.6	96	112	91.6
Cluster_52309	71.4	184.2	101.9	77.3	69.2	270.9	86.9	27.9	83.9	68.1	90	68.2
Cluster_97286	78.4	113.9	117.8	86.5	71.5	99	77.2	115.1	99.2	124.2	96.2	121.1
Cluster_40614	73.9	69.4	65.2	122.2	98.7	73.5	89.3	99.1	132.5	124.7	148.6	102.8
Cluster_313072	56.4	64.6	174.9	79.2	165.8	99.5	134.8	110.1	75	83.3	69.8	86.8
Cluster_23305	96.3	60	73.8	85.5	99.2	97	104.7	142.8	116.1	116.4	109.8	98.4
Cluster_785515	88.2	131.7	198.2	130.2	112.7	94	67.7	40.8	111	92	42.9	90.5
Cluster_22906	109.9	321.2	86.4	80.6	41.4	104.8	45.6	43.9	93.2	99.6	111.1	62.3
Cluster_425979	67.6	104.9	118.7	120.9	83.8	133.8	78.8	92.8	112.2	88	111.1	87.4
Cluster_655053	242.7	136.1	61.6	112.8	124	79.1	58.7	109.7	79.5	56	72.3	67.6
Cluster_404307	102.5	166.2	160.3	74.7	63.3	35	90	91.3	87.3	104.4	120.5	104.7
Cluster_231523	92.4	103	76.3	145.7	68.6	58.9	90.6	142.9	103.5	82.1	142.2	93.8
Cluster_191308	73.7	123.8	96.9	68	79.4	79.1	91.9	65.9	150.1	161.1	132.6	77.5
Cluster_19966	89	29.4	29.6	64.4	125.5	75.3	105.8	97.7	165.3	146.4	138.7	132.9
Cluster_11153	57.6	98.3	93.8	77.8	121.6	156.4	133.2	133.5	39.6	101.4	75.5	111.1
Cluster_787832	85.1	99.3	140.9	111.4	93.1	122.7	156.5	116.7	60.1	75.6	65.2	73.3
Cluster_502748	63.6	45.5	33.3	44.8	142.1	124.8	205.2	183.8	93	78.5	125.9	59.5
Cluster_40762	57	41.9	61.9	45.1	141.8	87.1	138.2	73.1	137.6	129.3	174.6	112.7
Cluster_268837	92.8	113.7	60.2	91.1	103.9	99	117.1	79.6	107.6	121.9	101.8	111.1
Cluster_17394	60.4	109.1	38.3	100.3	190.4	287.6	69.8	57.2	67.2	98.2	47.4	74.4
Cluster_399716	115	102	115.1	148.7	96.9	56.2	99	66.9	113.6	87	105.9	93.7
Cluster_23057	121.8	66	79.1	103.6	120.3	88.2	77.1	86.4	105.7	87.7	100.6	163.5
Cluster_312881	95.7	122.3	112.5	96.9	72.1	83.6	60.5	88.4	118.4	103.9	126.5	119.3
Cluster_9086	96.2	96.2	130.5	111.3	96.7	102.1	117.7	74.5	100	105.5	90.8	78.6
Cluster_610751	90.5	138.8	198.1	37.3	72.5	67.5	93.5	76.1	110.7	98.2	106	110.9
Cluster_27774	112.3	83.1	122.2	56	74.3	122.4	113.3	198.2	68.2	67.5	85.1	97.3
Cluster_230962	91.5	11.4	40.8	18.2	156.5	48	49.3	61.3	201.6	195.9	164	161.3
Cluster_115640	102.2	112	41.8	72.6	96.7	87.6	59.9	97.5	118.5	122	174.5	114.8
Cluster_126466	84.6	117.1	118.1	136.5	101.4	114.3	105.8	71.3	72.5	99.3	68.1	111.1
Cluster_110976	54.9	23.1	29.7	37.3	130.6	56	166.8	110	99.8	113.1	128.1	250.6
Cluster_368036	112.2	82.9	40.7	103.7	134	171.2	100.9	180.5	44.8	60.7	66.6	101.8
Cluster_492949	85.2	34.4	53.4	41.6	77.9	46.6	80.5	79.6	210.7	184.4	188.3	117.4
Cluster_691034	133.4	371.2	228.4	134.1	31.4	30.8	41.3	18.4	84.6	34	53	39.3
Cluster_53047	80.9	77.4	58.5	185.2	310.4	46.6	67.9	96	66.9	60.6	52.8	96.8
Cluster_20821	130.6	73.8	50.4	88.6	123.4	92	80.2	65.6	114.3	88.5	138.2	154.6
Cluster_265912	109.5	179.7	104.3	54.8	49.8	63.8	89.5	111.4	120	84.6	96.8	135.7
Cluster_280106	93.6	62.1	96.3	79.5	104.7	48.2	95	100.5	126.4	119.6	157.3	116.8
Cluster_132044	268.7	85.7	130.1	114.1	93.2	38.2	57.2	74.2	73.9	86.3	74	104.3
Cluster_78409	95.3	78.9	123.7	74.9	74.5	52.5	158	88.9	101.4	91.1	121.4	139.4
Cluster_486417	36.2	24.2	40.8	30.4	96.3	172.6	213.1	121.2	89.9	133.9	118.9	122.7
Cluster_42470	98	64.7	62.4	101.6	101.8	70.2	99.2	136.8	115	110.1	108.8	131.4
Cluster_559791	73.4	123.1	143.6	53.2	104.2	87.9	92.9	82.3	78.2	168.3	122.7	70.1
Cluster_747256	155.4	142.7	339.5	129.4	95.2	46.2	84.2	43.1	27.3	39.5	47.7	49.7
Cluster_73835	59.2	22.1	12.1	33.9	476.4	114.1	54.8	21.7	123.1	120.4	88.8	73.4
Cluster_230916	77.9	99.9	63.3	118	150.7	75.5	69.9	116.4	106.9	129.1	104.3	88.1
Cluster_16613	141.9	91.2	172.1	168.1	45.8	123.1	92	147.5	40	56.3	46.9	75.2
Cluster_478440	82.3	28.4	62.1	32.9	105.1	140.5	271.1	181.2	44.8	65.4	41.7	144.6
Cluster_162196	67.7	33.7	49.4	54.8	163	58.3	78.6	53.9	201.6	163	175	101.1
Cluster_247910	121	124.3	150.8	134.1	97.2	162.1	84.5	26.5	42	110.9	63.8	82.8
Cluster_127550	123.1	252.8	115.1	71.4	61.7	46.3	49.6	80.1	119.9	95	105.5	79.6
Cluster_4335	94.9	85	40.1	117.3	103.8	140.3	74.2	74.3	151.6	89	119.5	110.1
Cluster_518679	91.7	132.8	59.2	67.8	117.7	70.4	77.8	120.5	119	141.6	108.7	92.9
Cluster_406795	49.8	63.1	43.3	115.9	194.5	97.7	91.1	107	109.2	118	131	79.4
Cluster_479184	115	54.6	82.7	76.6	88.2	115.6	143.8	127.2	81.9	101.8	109.1	103.3
Cluster_343851	88.1	67.2	132.4	83.2	109.6	127.3	120.8	85.2	61.5	126.7	117.4	80.8
Cluster_378843	66.8	146.5	93.6	178.7	78	200.9	84.1	108.3	44.6	54.8	66.1	77.6
Cluster_111618	109.2	57	97.4	63.7	103.9	73.9	120.6	120.1	119.7	120.5	119.8	94.3
Cluster_353031	89.5	100.9	89.8	165.4	102.4	132.1	91.8	86.9	89.9	103.1	59.2	89.1
Cluster_108939	159.7	71.8	66.2	99.2	60.1	72.2	83.1	186.3	93.2	86.5	105.6	116.2
Cluster_10808	94.5	79.5	124	95.5	132	43.3	76.4	92.7	130.1	81.4	127.4	123.2
Cluster_27123	158.5	97.8	69.7	148.9	94.6	55.9	70.1	101.8	111.8	106.4	106.3	78.3
Cluster_400761	90.5	110.8	93.9	237.1	37	142.7	169.2	95.1	47	62.5	65.5	48.5
Cluster_36389	94	95.6	110.1	44.5	69.7	57.5	64.1	86.9	127.3	167.2	166.1	116.9
Cluster_780398	217.7	127.9	71.2	69.5	65.3	38.1	49.6	209.3	118.4	67.5	93	72.5
Cluster_73951	97.6	90.8	100.2	96.3	127.6	146.7	109.4	125.8	87	69.4	72.1	77.1
Cluster_137596	145.3	120.9	101.9	104.7	53.1	67.4	53.1	106.7	90.6	69.2	130.6	156.6
Cluster_431782	118.8	44.5	35.4	65.9	164.9	61.3	101.5	182.4	106.3	82.7	132.6	103.7
Cluster_131075	106.9	45.4	59.1	154.9	107.5	44.2	110.9	116.6	125.6	110.9	115.8	102.3
Cluster_224858	73	61.1	54.4	72.1	93.6	244.5	193.8	138.2	55	94.6	58.6	61.1
Cluster_17983	97.1	113.8	64	171.8	101.9	62.5	57.7	96.7	130.8	80.6	115.1	108
Cluster_328891	114	92.1	135.7	118.3	136	137.4	105.6	98	61.7	83.1	50.3	67.7
Cluster_234751	273.1	69.8	85.1	111.7	68.8	29.3	49.2	37.4	135.4	150.1	122.3	67.7
Cluster_125245	62.8	78.5	100.3	102.1	90.4	63.5	66.4	169.6	105.4	89	145.5	126.5
Cluster_229224	104.4	230.6	147	159.6	56.9	65.5	38.5	98.2	66.3	77.9	90.7	64.4
Cluster_351654	93.6	102.2	85.2	125.8	95.5	69	93.2	102.1	103.8	144.6	102.6	82.4
Cluster_754455	105.1	94.1	89.8	81	133.7	75	67.3	114.7	135.2	122.8	86.6	94.6
Cluster_330338	85.8	135	177.8	79.7	125.2	122.7	131.1	114.3	37.1	43	63.6	84.8
Cluster_315633	179.1	86.3	68.8	265.7	182.7	63	62.5	138.9	42.3	19.9	34.9	55.8
